# Supplementary material for: Transcriptome Analysis Reveals Complex Defensive Mechanisms in Salt-Tolerant and Salt-Sensitive Shrub Willow Genotypes under Salinity Stress
Source: Int J Genomics. 2020 Jul 27;2020:6870157. doi: 10.1155/2020/6870157 (PMC7407064; doi:10.1155/2020/6870157)
Supplement: Supplementary 3 — Table S3: list of enriched GO categories in the DEGs. [file 6870157.f3.xlsx]

## Sheet: Sheet1
Table S3. List of enriched GO categories in the DEGs.
GO ID	Category	Gene number in DEGs	Gene number in all the genes	pvalue	p.adjust	Classification
GO:0003824	catalytic activity	636	12090	0.00101316	0.0156038	Molecular Function
GO:0016491	oxidoreductase activity	182	2724	4.40254e-06	0.000163481	Molecular Function
GO:0003700	transcription factor activity, sequence-specific DNA binding	67	866	0.000137003	0.00282633	Molecular Function
GO:0020037	heme binding	52	493	1.59468e-07	1.26891e-05	Molecular Function
GO:0046906	tetrapyrrole binding	52	527	1.24532e-06	5.78037e-05	Molecular Function
GO:0004497	monooxygenase activity	50	419	5.32038e-09	9.87818e-07	Molecular Function
GO:0005506	iron ion binding	50	492	8.4378e-07	4.27259e-05	Molecular Function
GO:0005509	calcium ion binding	35	380	0.000258411	0.00514053	Molecular Function
GO:0016798	hydrolase activity, acting on glycosyl bonds	47	539	9.37999e-05	0.00227159	Molecular Function
GO:0016829	lyase activity	42	520	0.00103652	0.0156038	Molecular Function
GO:0051213	dioxygenase activity	30	246	3.93263e-06	0.000156463	Molecular Function
GO:0016835	carbon-oxygen lyase activity	25	210	3.69435e-05	0.00108303	Molecular Function
GO:0016705	oxidoreductase activity, acting on paired donors, with incorporation or reduction of molecular oxygen	71	609	8.87851e-12	4.94533e-09	Molecular Function
GO:0001071	nucleic acid binding transcription factor activity	67	866	0.000137003	0.00282633	Molecular Function
GO:0004553	hydrolase activity, hydrolyzing O-glycosyl compounds	44	496	0.000105524	0.00235107	Molecular Function
GO:0016706	oxidoreductase activity, acting on paired donors, with incorporation or reduction of molecular oxygen, 2-oxoglutarate as one donor, and incorporation of one atom each of oxygen into both donors	22	183	9.16705e-05	0.00227159	Molecular Function
GO:0016682	oxidoreductase activity, acting on diphenols and related substances as donors, oxygen as acceptor	20	95	2.64368e-08	3.68132e-06	Molecular Function
GO:0016679	oxidoreductase activity, acting on diphenols and related substances as donors	20	110	3.38361e-07	2.09408e-05	Molecular Function
GO:0016709	oxidoreductase activity, acting on paired donors, with incorporation or reduction of molecular oxygen, NAD(P)H as one donor, and incorporation of one atom of oxygen	18	156	0.000635037	0.0104034	Molecular Function
GO:0052716	hydroquinone:oxygen oxidoreductase activity	17	56	7.37525e-10	2.05401e-07	Molecular Function
GO:0016838	carbon-oxygen lyase activity, acting on phosphates	15	57	6.30796e-08	6.42638e-06	Molecular Function
GO:0008017	microtubule binding	14	111	0.00103567	0.0156038	Molecular Function
GO:0015631	tubulin binding	14	114	0.00134568	0.0197248	Molecular Function
GO:0010333	terpene synthase activity	13	50	5.56565e-07	3.10007e-05	Molecular Function
GO:0045735	nutrient reservoir activity	12	54	8.9683e-06	0.000277519	Molecular Function
GO:0003777	microtubule motor activity	12	79	0.000435434	0.00808456	Molecular Function
GO:0003774	motor activity	12	94	0.00208005	0.0290906	Molecular Function
GO:0016762	xyloglucan:xyloglucosyl transferase activity	11	45	7.95865e-06	0.000260763	Molecular Function
GO:0004568	chitinase activity	10	32	1.80609e-06	7.73841e-05	Molecular Function
GO:0008171	O-methyltransferase activity	9	48	0.000463161	0.00832195	Molecular Function
GO:0008061	chitin binding	8	16	2.88904e-07	2.0115e-05	Molecular Function
GO:0004097	catechol oxidase activity	7	10	6.92249e-08	6.42638e-06	Molecular Function
GO:0050589	leucocyanidin oxygenase activity	6	11	5.04763e-06	0.000175721	Molecular Function
GO:0016711	flavonoid 3'-monooxygenase activity	6	17	0.000104915	0.00235107	Molecular Function
GO:0034004	germacradienol synthase activity	4	6	7.89187e-05	0.00209322	Molecular Function
GO:0052577	germacrene-D synthase activity	4	6	7.89187e-05	0.00209322	Molecular Function
GO:0015112	nitrate transmembrane transporter activity	4	8	0.000340247	0.00653509	Molecular Function
GO:0010334	sesquiterpene synthase activity	4	9	0.000588729	0.00993703	Molecular Function
GO:0046593	mandelonitrile lyase activity	4	9	0.000588729	0.00993703	Molecular Function
GO:0008812	choline dehydrogenase activity	3	6	0.00208909	0.0290906	Molecular Function
GO:0004687	myosin light chain kinase activity	2	2	0.00239158	0.0317169	Molecular Function
GO:0050370	tyrosine N-monooxygenase activity	2	2	0.00239158	0.0317169	Molecular Function
GO:0055114	oxidation-reduction process	174	2844	0.000215185	0.0203565	Biological Process
GO:0009698	phenylpropanoid metabolic process	19	118	3.00034e-06	0.000387044	Biological Process
GO:0009808	lignin metabolic process	13	72	3.11508e-05	0.00368358	Biological Process
GO:0006323	DNA packaging	12	77	0.000268476	0.0218041	Biological Process
GO:0007018	microtubule-based movement	12	81	0.000434085	0.0279985	Biological Process
GO:0046271	phenylpropanoid catabolic process	13	51	5.28642e-07	0.000107163	Biological Process
GO:0006030	chitin metabolic process	10	29	5.02678e-07	0.000107163	Biological Process
GO:0006040	amino sugar metabolic process	10	31	1.02033e-06	0.000160872	Biological Process
GO:0006022	aminoglycan metabolic process	10	33	1.95208e-06	0.000277	Biological Process
GO:0006026	aminoglycan catabolic process	10	29	5.02678e-07	0.000107163	Biological Process
GO:0006032	chitin catabolic process	10	29	5.02678e-07	0.000107163	Biological Process
GO:0046348	amino sugar catabolic process	10	29	5.02678e-07	0.000107163	Biological Process
GO:1901072	glucosamine-containing compound catabolic process	10	29	5.02678e-07	0.000107163	Biological Process
GO:1901071	glucosamine-containing compound metabolic process	10	30	7.21914e-07	0.00012805	Biological Process
GO:1901136	carbohydrate derivative catabolic process	10	46	4.89415e-05	0.00534215	Biological Process
GO:0046274	lignin catabolic process	13	51	5.28642e-07	0.000107163	Biological Process
GO:0010430	fatty acid omega-oxidation	3	3	0.000107859	0.0109323	Biological Process
GO:0016998	cell wall macromolecule catabolic process	6	20	0.000250881	0.0218041	Biological Process
GO:0001906	cell killing	4	8	0.000307316	0.0218041	Biological Process
GO:0031640	killing of cells of other organism	4	8	0.000307316	0.0218041	Biological Process
GO:0044364	disruption of cells of other organism	4	8	0.000307316	0.0218041	Biological Process
GO:0048281	inflorescence morphogenesis	3	4	0.000416066	0.0279985	Biological Process
GO:0005634	nucleus	128	2520	0.000123747	0.00206245	Cellular Component
GO:0005576	extracellular region	62	641	5.71576e-12	1.14315e-09	Cellular Component
GO:0005618	cell wall	28	330	5.67928e-05	0.00126206	Cellular Component
GO:0030312	external encapsulating structure	28	335	7.39192e-05	0.00147838	Cellular Component
GO:0048046	apoplast	26	222	3.01174e-07	1.50587e-05	Cellular Component
GO:0005856	cytoskeleton	21	279	0.00217752	0.0229212	Cellular Component
GO:0015630	microtubule cytoskeleton	20	204	9.48296e-05	0.00172417	Cellular Component
GO:0044430	cytoskeletal part	20	236	0.000655337	0.00834761	Cellular Component
GO:0044427	chromosomal part	19	169	2.16369e-05	0.000618199	Cellular Component
GO:0005694	chromosome	19	219	0.000667809	0.00834761	Cellular Component
GO:0044815	DNA packaging complex	18	95	1.38652e-08	1.38652e-06	Cellular Component
GO:0000786	nucleosome	16	91	2.63484e-07	1.50587e-05	Cellular Component
GO:0032993	protein-DNA complex	16	96	5.62822e-07	2.25129e-05	Cellular Component
GO:0000785	chromatin	16	125	1.93133e-05	0.000618199	Cellular Component
GO:0005874	microtubule	15	150	0.000565506	0.00807866	Cellular Component
GO:0099512	supramolecular fiber	15	155	0.000797516	0.00886129	Cellular Component
GO:0099513	polymeric cytoskeletal fiber	15	155	0.000797516	0.00886129	Cellular Component
GO:0005875	microtubule associated complex	13	104	0.000147631	0.00227124	Cellular Component
GO:0005871	kinesin complex	12	79	3.8673e-05	0.000966826	Cellular Component
