# Supplementary material for: Transcriptome Analysis Reveals Complex Defensive Mechanisms in Salt-Tolerant and Salt-Sensitive Shrub Willow Genotypes under Salinity Stress
Source: Int J Genomics. 2020 Jul 27;2020:6870157. doi: 10.1155/2020/6870157 (PMC7407064; doi:10.1155/2020/6870157)
Supplement: Supplementary 5 — Table S5: DEGs involved in hormone metabolism under salinity stress. [file 6870157.f5.xlsx]

## Sheet: Sheet1
Table S5. DEGs involved in hormone metabolism under salinity stress.
	JW9-6 0 h vs. 2 h		JW9-6 0 h vs. 12 h		JW2372 0 h vs. 2 h		JW2372 0 h vs. 12 h
Gene ID	Fold change	q-value	Fold change	q-value	Fold change	q-value	Fold change	q-value	BINCODE	NAME	DESCRIPTION
SapurV1A.0154s0300	-3.93161	1.68935e-21							'17.1.1'	hormone metabolism.abscisic acid.synthesis-degradation'	'(at3g21760 : 479.0) Encodes HYR1, a UDP glycosyltransferase (UGT). HYR1 glucosylates hypostatin, an inhibitor of cell expansion in vivo to form a bioactive glucoside.; HYPOSTATIN RESISTANCE 1 (HYR1); FUNCTIONS IN: UDP-glycosyltransferase activity, transferase activity, transferring glycosyl groups; INVOLVED IN: metabolic process; LOCATED IN: cellular_component unknown; EXPRESSED IN: 21 plant str…
SapurV1A.0154s0310	-3.93161	1.68935e-21							'17.1.1'	'hormone metabolism.abscisic acid.synthesis-degradation'	'(at3g21790 : 89.7) UDP-Glycosyltransferase superfamily protein; FUNCTIONS IN: transferase activity, transferring hexosyl groups, UDP-glycosyltransferase activity; INVOLVED IN: metabolic process; LOCATED IN: cellular_component unknown; EXPRESSED IN: 20 plant structures; EXPRESSED DURING: 13 growth stages; CONTAINS InterPro DOMAIN/s: UDP-glucuronosyl/UDP-glucosyltransferase (InterPro:IPR002213); B…
SapurV1A.2281s0010	-4.88214	9.91593e-21							'17.1.1'	'hormone metabolism.abscisic acid.synthesis-degradation'	'(at3g21760 : 296.0) Encodes HYR1, a UDP glycosyltransferase (UGT). HYR1 glucosylates hypostatin, an inhibitor of cell expansion in vivo to form a bioactive glucoside.; HYPOSTATIN RESISTANCE 1 (HYR1); FUNCTIONS IN: UDP-glycosyltransferase activity, transferase activity, transferring glycosyl groups; INVOLVED IN: metabolic process; LOCATED IN: cellular_component unknown; EXPRESSED IN: 21 plant str…
SapurV1A.4184s0010			3.44149	6.86956e-10					'17.1.1'	'hormone metabolism.abscisic acid.synthesis-degradation'	'(at3g21780 : 488.0) Encodes a protein with UDP-glucosyl transferase activity that was shown to preferentially glucosylates abscisic acid (ABA), and not its catabolites. Moreover, UGT71B6 was shown to have a strict preference for the naturally-occurring ABA enantiomer, (+)-ABA, and not its 'unnatural' relative, (-)-ABA. This is in contrast to the other identified UGT genes catalyzing the glucosyl…
SapurV1A.0207s0010					2.61898	0.000822471			'17.1.1.1.10'	'hormone metabolism.abscisic acid.synthesis-degradation.synthesis.9-cis-epoxycarotenoid dioxygenase'	'(at3g14440 : 867.0) Encodes 9-<i>cis</i>-epoxycarotenoid dioxygenase, a key enzyme in the biosynthesis of abscisic acid. Regulated in response to drought and salinity. Expressed in roots, flowers and seeds. Localized to the chloroplast stroma and thylakoid membrane.; nine-cis-epoxycarotenoid dioxygenase 3 (NCED3); CONTAINS InterPro DOMAIN/s: Carotenoid oxygenase (InterPro:IPR004294); BEST Arabid…
SapurV1A.0232s0090	-12.4268	9.25691e-07							'17.1.1.1.10'	'hormone metabolism.abscisic acid.synthesis-degradation.synthesis.9-cis-epoxycarotenoid dioxygenase'	'(at3g14440 : 788.0) Encodes 9-<i>cis</i>-epoxycarotenoid dioxygenase, a key enzyme in the biosynthesis of abscisic acid. Regulated in response to drought and salinity. Expressed in roots, flowers and seeds. Localized to the chloroplast stroma and thylakoid membrane.; nine-cis-epoxycarotenoid dioxygenase 3 (NCED3); CONTAINS InterPro DOMAIN/s: Carotenoid oxygenase (InterPro:IPR004294); BEST Arabid…
SapurV1A.0617s0010	2.3599	4.64673e-40			3.09334	9.88533e-08	2.89952	7.67369e-18	'17.1.1.1.10'	'hormone metabolism.abscisic acid.synthesis-degradation.synthesis.9-cis-epoxycarotenoid dioxygenase'	'(at3g14440 : 869.0) Encodes 9-<i>cis</i>-epoxycarotenoid dioxygenase, a key enzyme in the biosynthesis of abscisic acid. Regulated in response to drought and salinity. Expressed in roots, flowers and seeds. Localized to the chloroplast stroma and thylakoid membrane.; nine-cis-epoxycarotenoid dioxygenase 3 (NCED3); CONTAINS InterPro DOMAIN/s: Carotenoid oxygenase (InterPro:IPR004294); BEST Arabid…
SapurV1A.0848s0060	2.30676	4.60673e-44			3.13658	4.81981e-06	2.89966	3.97572e-17	'17.1.1.1.10'	'hormone metabolism.abscisic acid.synthesis-degradation.synthesis.9-cis-epoxycarotenoid dioxygenase'	'(at3g14440 : 869.0) Encodes 9-<i>cis</i>-epoxycarotenoid dioxygenase, a key enzyme in the biosynthesis of abscisic acid. Regulated in response to drought and salinity. Expressed in roots, flowers and seeds. Localized to the chloroplast stroma and thylakoid membrane.; nine-cis-epoxycarotenoid dioxygenase 3 (NCED3); CONTAINS InterPro DOMAIN/s: Carotenoid oxygenase (InterPro:IPR004294); BEST Arabid…
SapurV1A.0041s0270	-2.89788	4.0524e-07							'17.1.1.2.1'	hormone metabolism.abscisic acid.synthesis-degradation.degradation.8-hydroxylase'	'(at2g29090 : 629.0) Encodes a protein with ABA 8'-hydroxylase activity, involved in ABA catabolism. Member of the CYP707A gene family. This gene predominantly accumulates in dry seeds and is up-regulated immediately following imbibition. CYP707A2 appears to play a major role in the rapid decrease in ABA levels during early seed imbibition.; "cytochrome P450, family 707, subfamily A, polypeptide …
SapurV1A.1342s0090							2.26538	2.61564e-08	'17.1.1.2.1'	'hormone metabolism.abscisic acid.synthesis-degradation.degradation.8-hydroxylase'	'(at4g19230 : 783.0) Encodes a protein with ABA 8'-hydroxylase activity, involved in ABA catabolism. Member of the CYP707A gene family. CYP707A1 appears to play an important role in determining the ABA levels in dry seeds. Gene involved in postgermination growth. Overexpression of CYP707A1 leads to a decrease in ABA levels and a reduction in after-ripening period to break dormancy.; "cytochrome P…
SapurV1A.0174s0290					2.15145	2.19298e-06			'17.1.2'	hormone metabolism.abscisic acid.signal transduction'	'(gnl|cdd|29062 : 120.0) no description available & (gnl|cdd|35917 : 111.0) no description available & (at4g26080 : 95.5) Involved in abscisic acid (ABA) signal transduction. Negative regulator of ABA promotion of stomatal closure.; ABA INSENSITIVE 1 (ABI1); CONTAINS InterPro DOMAIN/s: Protein phosphatase 2C, manganese/magnesium aspartate binding site (InterPro:IPR000222), Protein phosphatase 2C-…
SapurV1A.1457s0050							19.7599	1.04294e-05	'17.1.2'	'hormone metabolism.abscisic acid.signal transduction'	'(gnl|cdd|29062 : 235.0) no description available & (at1g07430 : 229.0) highly ABA-induced PP2C gene 2 (HAI2); FUNCTIONS IN: protein serine/threonine phosphatase activity, catalytic activity; INVOLVED IN: protein amino acid dephosphorylation; LOCATED IN: protein serine/threonine phosphatase complex; EXPRESSED IN: 17 plant structures; EXPRESSED DURING: 9 growth stages; CONTAINS InterPro DOMAIN/s: …
SapurV1A.1565s0020							21.4044	4.6217e-06	'17.1.2'	'hormone metabolism.abscisic acid.signal transduction'	'(gnl|cdd|29062 : 237.0) no description available & (at1g07430 : 230.0) highly ABA-induced PP2C gene 2 (HAI2); FUNCTIONS IN: protein serine/threonine phosphatase activity, catalytic activity; INVOLVED IN: protein amino acid dephosphorylation; LOCATED IN: protein serine/threonine phosphatase complex; EXPRESSED IN: 17 plant structures; EXPRESSED DURING: 9 growth stages; CONTAINS InterPro DOMAIN/s: …
SapurV1A.0391s0200	3.2877	8.60137e-05			3.88263	0.000142619	3.02884	3.77871e-16	'17.1.3'	'hormone metabolism.abscisic acid.induced-regulated-responsive-activated'	'(q07764|hva22_horvu : 105.0) Protein HVA22 - Hordeum vulgare (Barley) & (at4g24960 : 102.0) Homologous to a eukaryote specific ABA- and stress-inducible gene first isolated from barley. Groups in one subfamily with ATHVA22E. Along with other members of the ATHVA22 family, it may be involved in regulation of autophagy during development.; HVA22 homologue D (HVA22D); FUNCTIONS IN: molecular_functi…
SapurV1A.0391s0220					2.77236	0.00155335	2.99847	1.56857e-08	'17.1.3'	'hormone metabolism.abscisic acid.induced-regulated-responsive-activated'	'(q07764|hva22_horvu : 128.0) Protein HVA22 - Hordeum vulgare (Barley) & (at4g24960 : 127.0) Homologous to a eukaryote specific ABA- and stress-inducible gene first isolated from barley. Groups in one subfamily with ATHVA22E. Along with other members of the ATHVA22 family, it may be involved in regulation of autophagy during development.; HVA22 homologue D (HVA22D); FUNCTIONS IN: molecular_functi…
SapurV1A.0391s0260	3.2877	8.60137e-05			3.88263	0.000142619	3.02884	3.77871e-16	'17.1.3'	'hormone metabolism.abscisic acid.induced-regulated-responsive-activated'	'(at4g24960 : 135.0) Homologous to a eukaryote specific ABA- and stress-inducible gene first isolated from barley. Groups in one subfamily with ATHVA22E. Along with other members of the ATHVA22 family, it may be involved in regulation of autophagy during development.; HVA22 homologue D (HVA22D); FUNCTIONS IN: molecular_function unknown; INVOLVED IN: in 7 processes; LOCATED IN: cellular_component …
SapurV1A.0007s0280	-3.01824	1.87309e-15							'17.2.1'	'hormone metabolism.auxin.synthesis-degradation'	'(at1g51760 : 459.0) encodes a member of the six Arabidopsis IAA-amino acid conjugate hydrolase subfamily and conjugates and conjugates IAA-Ala in vitro. Gene is expressed most strongly in roots, stems, and flowers.; IAA-ALANINE RESISTANT 3 (IAR3); FUNCTIONS IN: metallopeptidase activity, IAA-Ala conjugate hydrolase activity; INVOLVED IN: proteolysis, response to wounding; LOCATED IN: endoplasmic…
SapurV1A.0010s1210	-2.28055	2.07199e-48							'17.2.1'	'hormone metabolism.auxin.synthesis-degradation'	'(at1g44350 : 591.0) encodes a protein similar to IAA amino acid conjugate hydrolase.; IAA-leucine resistant (ILR)-like gene 6 (ILL6); FUNCTIONS IN: metallopeptidase activity, IAA-amino acid conjugate hydrolase activity; INVOLVED IN: proteolysis, regulation of systemic acquired resistance, auxin metabolic process; LOCATED IN: endomembrane system; EXPRESSED IN: 22 plant structures; EXPRESSED DURIN…
SapurV1A.0012s0100	2.61919	1.56227e-05							'17.2.3'	'hormone metabolism.auxin.induced-regulated-responsive-activated'	'(at4g27450 : 361.0) Aluminium induced protein with YGL and LRDR motifs; FUNCTIONS IN: molecular_function unknown; INVOLVED IN: biological_process unknown; LOCATED IN: cytosol, nucleus, plasma membrane; EXPRESSED IN: 25 plant structures; EXPRESSED DURING: 14 growth stages; BEST Arabidopsis thaliana protein match is: Aluminium induced protein with YGL and LRDR motifs (TAIR:AT3G15450.1); Has 30201 …
SapurV1A.0019s0040	2.77782	8.90921e-11			3.94805	0.000139423			'17.2.3'	'hormone metabolism.auxin.induced-regulated-responsive-activated'	'(at2g14960 : 1015.0) encodes a protein similar to IAA-amido synthases. Lines carrying an insertion in this gene are hypersensitive to auxin.; GH3.1; CONTAINS InterPro DOMAIN/s: GH3 auxin-responsive promoter (InterPro:IPR004993); BEST Arabidopsis thaliana protein match is: Auxin-responsive GH3 family protein (TAIR:AT4G37390.1); Has 1628 Blast hits to 1412 proteins in 230 species: Archae - 1; Bact…
SapurV1A.0045s0010	3.24976	3.69206e-18	3.58986	2.18461e-24	3.09406	1.70822e-10	2.42717	2.30818e-09	'17.2.3'	'hormone metabolism.auxin.induced-regulated-responsive-activated'	'(at4g22620 : 136.0) SAUR-like auxin-responsive protein family ; CONTAINS InterPro DOMAIN/s: Auxin responsive SAUR protein (InterPro:IPR003676); BEST Arabidopsis thaliana protein match is: SAUR-like auxin-responsive protein family (TAIR:AT4G12410.1); Has 1178 Blast hits to 1169 proteins in 26 species: Archae - 0; Bacteria - 0; Metazoa - 0; Fungi - 0; Plants - 1177; Viruses - 0; Other Eukaryotes -…
SapurV1A.0274s0020	2.52135	4.21973e-12							'17.2.3'	'hormone metabolism.auxin.induced-regulated-responsive-activated'	'(at5g15740 : 801.0) O-fucosyltransferase family protein; CONTAINS InterPro DOMAIN/s: GDP-fucose protein O-fucosyltransferase (InterPro:IPR019378); BEST Arabidopsis thaliana protein match is: O-fucosyltransferase family protein (TAIR:AT3G02250.1); Has 822 Blast hits to 815 proteins in 30 species: Archae - 0; Bacteria - 0; Metazoa - 0; Fungi - 0; Plants - 822; Viruses - 0; Other Eukaryotes - 0 (so…
SapurV1A.0444s0100	2.35636	3.139e-06							'17.2.3'	'hormone metabolism.auxin.induced-regulated-responsive-activated'	'(at1g28130 : 902.0) encodes an IAA-amido synthase that conjugates Asp and other amino acids to auxin in vitro. Lines carrying insertions in this gene are hypersensitive to auxin.; GH3.17; CONTAINS InterPro DOMAIN/s: GH3 auxin-responsive promoter (InterPro:IPR004993); BEST Arabidopsis thaliana protein match is: Auxin-responsive GH3 family protein (TAIR:AT5G54510.1); Has 1092 Blast hits to 1087 pr…
SapurV1A.0694s0020					7.55929	0.00169185			'17.2.3'	'hormone metabolism.auxin.induced-regulated-responsive-activated'	'(at5g54510 : 1078.0) Encodes an IAA-amido synthase that conjugates Ala, Asp, Phe, and Trp to auxin. Lines overexpressing this gene accumulate IAA-ASP and are hypersensitive to several auxins. Identified as a dominant mutation that displays shorter hypocotyls in light grown plants when compared to wild type siblings. Protein is similar to auxin inducible gene from pea (GH3).; DWARF IN LIGHT 1 (DF…
SapurV1A.0702s0090	3.79152	0.000322325							'17.2.3'	'hormone metabolism.auxin.induced-regulated-responsive-activated'	'(at3g09870 : 96.7) SAUR-like auxin-responsive protein family ; FUNCTIONS IN: molecular_function unknown; INVOLVED IN: response to auxin stimulus; LOCATED IN: endomembrane system; EXPRESSED IN: 10 plant structures; EXPRESSED DURING: 6 growth stages; CONTAINS InterPro DOMAIN/s: Auxin responsive SAUR protein (InterPro:IPR003676); BEST Arabidopsis thaliana protein match is: SAUR-like auxin-responsiv…
SapurV1A.1184s0050	-2.84198	1.71234e-05			5.25819	0.00823215			'17.2.3'	'hormone metabolism.auxin.induced-regulated-responsive-activated'	'(at5g54510 : 1041.0) Encodes an IAA-amido synthase that conjugates Ala, Asp, Phe, and Trp to auxin. Lines overexpressing this gene accumulate IAA-ASP and are hypersensitive to several auxins. Identified as a dominant mutation that displays shorter hypocotyls in light grown plants when compared to wild type siblings. Protein is similar to auxin inducible gene from pea (GH3).; DWARF IN LIGHT 1 (DF…
SapurV1A.4565s0010	2.9223	8.77811e-10	3.03483	7.14375e-09	3.16511	7.30536e-09			'17.2.3'	'hormone metabolism.auxin.induced-regulated-responsive-activated'	'(at4g22620 : 147.0) SAUR-like auxin-responsive protein family ; CONTAINS InterPro DOMAIN/s: Auxin responsive SAUR protein (InterPro:IPR003676); BEST Arabidopsis thaliana protein match is: SAUR-like auxin-responsive protein family (TAIR:AT4G12410.1); Has 1178 Blast hits to 1169 proteins in 26 species: Archae - 0; Bacteria - 0; Metazoa - 0; Fungi - 0; Plants - 1177; Viruses - 0; Other Eukaryotes -…
SapurV1A.0085s0440	3.09211	2.56544e-59							'17.5.1'	hormone metabolism.ethylene.synthesis-degradation'	'(at3g12900 : 497.0) 2-oxoglutarate (2OG) and Fe(II)-dependent oxygenase superfamily protein; FUNCTIONS IN: oxidoreductase activity, acting on paired donors, with incorporation or reduction of molecular oxygen, 2-oxoglutarate as one donor, and incorporation of one atom each of oxygen into both donors, oxidoreductase activity; INVOLVED IN: biological_process unknown; LOCATED IN: cellular_component…
SapurV1A.0014s0930							3.38365	6.86653e-06	'17.5.1.2'	'hormone metabolism.ethylene.synthesis-degradation.1-aminocyclopropane-1-carboxylate oxidase'	'(q08507|acco3_pethy : 498.0) 1-aminocyclopropane-1-carboxylate oxidase 3 (EC 1.14.17.4) (ACC oxidase 3) (Ethylene-forming enzyme) (EFE) - Petunia hybrida (Petunia) & (at1g05010 : 440.0) Encodes 1-aminocyclopropane-1-carboxylate oxidase; ethylene-forming enzyme (EFE); FUNCTIONS IN: 1-aminocyclopropane-1-carboxylate oxidase activity; INVOLVED IN: response to fungus, ethylene biosynthetic process; …
SapurV1A.0014s0950							3.38365	6.86653e-06	'17.5.1.2'	'hormone metabolism.ethylene.synthesis-degradation.1-aminocyclopropane-1-carboxylate oxidase'	'(q08507|acco3_pethy : 497.0) 1-aminocyclopropane-1-carboxylate oxidase 3 (EC 1.14.17.4) (ACC oxidase 3) (Ethylene-forming enzyme) (EFE) - Petunia hybrida (Petunia) & (at1g05010 : 445.0) Encodes 1-aminocyclopropane-1-carboxylate oxidase; ethylene-forming enzyme (EFE); FUNCTIONS IN: 1-aminocyclopropane-1-carboxylate oxidase activity; INVOLVED IN: response to fungus, ethylene biosynthetic process; …
SapurV1A.0006s0850	-2.27774	6.05661e-22							'17.5.2'	'hormone metabolism.ethylene.signal transduction'	'(at3g23240 : 155.0) encodes a member of the ERF (ethylene response factor) subfamily B-3 of ERF/AP2 transcription factor family (ERF1). The protein contains one AP2 domain. There are 18 members in this subfamily including ATERF-1, ATERF-2, AND ATERF-5. EREBP like protein that binds GCC box of ethylene regulated promoters such as basic chitinases. Constitutive expression of ERF1 phenocopies ethyl…
SapurV1A.0009s0430	3.09547	5.06733e-09							'17.5.2'	'hormone metabolism.ethylene.signal transduction'	'(gnl|cdd|66792 : 345.0) no description available & (at4g31980 : 271.0) unknown protein; CONTAINS InterPro DOMAIN/s: Protein of unknown function DUF247, plant (InterPro:IPR004158), Protein of unknown function DUF862, eukaryotic (InterPro:IPR008580); BEST Arabidopsis thaliana protein match is: Plant protein of unknown function (DUF247) (TAIR:AT5G11290.1); Has 1967 Blast hits to 1844 proteins in 18…
SapurV1A.0032s0470					3.59024	6.41393e-06	4.53258	1.64918e-07	'17.5.2'	'hormone metabolism.ethylene.signal transduction'	'(gnl|cdd|47695 : 112.0) no description available & (at5g44210 : 94.7) encodes a member of the ERF (ethylene response factor) subfamily B-1 of ERF/AP2 transcription factor family (ATERF-9). The protein contains one AP2 domain. There are 15 members in this subfamily including ATERF-3, ATERF-4, ATERF-7, and leafy petiole.; erf domain protein 9 (ERF9); FUNCTIONS IN: transcription repressor activity,…
SapurV1A.0059s0640	2.45521	1.50795e-52	2.64444	3.76328e-49	4.02551	3.72615e-31	3.05048	6.29022e-37	'17.5.2'	'hormone metabolism.ethylene.signal transduction'	'(at5g51190 : 157.0) encodes a member of the ERF (ethylene response factor) subfamily B-3 of ERF/AP2 transcription factor family. The protein contains one AP2 domain. There are 18 members in this subfamily including ATERF-1, ATERF-2, AND ATERF-5.; Integrase-type DNA-binding superfamily protein; CONTAINS InterPro DOMAIN/s: DNA-binding, integrase-type (InterPro:IPR016177), Pathogenesis-related tran…
SapurV1A.0107s0450					4.87673	5.68519e-09			'17.5.2'	'hormone metabolism.ethylene.signal transduction'	'(at4g17500 : 210.0) Encodes a member of the ERF (ethylene response factor) subfamily B-3 of ERF/AP2 transcription factor family (ATERF-1). The protein contains one AP2 domain. There are 18 members in this subfamily including ATERF-1, ATERF-2, AND ATERF-5.; ethylene responsive element binding factor 1 (ERF-1); CONTAINS InterPro DOMAIN/s: DNA-binding, integrase-type (InterPro:IPR016177), Pathogene…
SapurV1A.0118s0170	3.51702	2.47142e-160	2.86772	2.82538e-45	3.06494	4.30329e-18	2.33704	1.64141e-14	'17.5.2'	'hormone metabolism.ethylene.signal transduction'	'(at5g44210 : 107.0) encodes a member of the ERF (ethylene response factor) subfamily B-1 of ERF/AP2 transcription factor family (ATERF-9). The protein contains one AP2 domain. There are 15 members in this subfamily including ATERF-3, ATERF-4, ATERF-7, and leafy petiole.; erf domain protein 9 (ERF9); FUNCTIONS IN: transcription repressor activity, DNA binding, sequence-specific DNA binding transc…
SapurV1A.0207s0200	3.56643	1.13486e-125	2.41827	9.7774e-31	2.23558	0.000151318	2.45719	1.12955e-12	'17.5.2'	'hormone metabolism.ethylene.signal transduction'	'(gnl|cdd|47695 : 105.0) no description available & (at3g15210 : 99.8) Encodes a member of the ERF (ethylene response factor) subfamily B-1 of ERF/AP2 transcription factor family (ATERF-4). The protein contains one AP2 domain. Acts as a negative regulator of JA-responsive defense gene expression and resistance to the necrotrophic fungal pathogen Fusarium oxysporum and antagonizes JA inhibition of…
SapurV1A.0280s0320	2.62078	1.42318e-08							'17.5.2'	'hormone metabolism.ethylene.signal transduction'	'(gnl|cdd|66792 : 337.0) no description available & (at4g31980 : 223.0) unknown protein; CONTAINS InterPro DOMAIN/s: Protein of unknown function DUF247, plant (InterPro:IPR004158), Protein of unknown function DUF862, eukaryotic (InterPro:IPR008580); BEST Arabidopsis thaliana protein match is: Plant protein of unknown function (DUF247) (TAIR:AT5G11290.1); Has 1967 Blast hits to 1844 proteins in 18…
SapurV1A.0336s0070	-3.05521	0.000190514							'17.5.2'	'hormone metabolism.ethylene.signal transduction'	'(at2g23060 : 328.0) Acyl-CoA N-acyltransferases (NAT) superfamily protein; FUNCTIONS IN: N-acetyltransferase activity; INVOLVED IN: metabolic process; LOCATED IN: cellular_component unknown; EXPRESSED IN: embryo, leaf whorl, flower, pedicel, seed; EXPRESSED DURING: 4 anthesis, F mature embryo stage, petal differentiation and expansion stage, E expanded cotyledon stage, D bilateral stage; CONTAIN…
SapurV1A.0445s0040	2.56494	8.12511e-06							'17.5.2'	'hormone metabolism.ethylene.signal transduction'	'(gnl|cdd|66792 : 309.0) no description available & (at4g31980 : 260.0) unknown protein; CONTAINS InterPro DOMAIN/s: Protein of unknown function DUF247, plant (InterPro:IPR004158), Protein of unknown function DUF862, eukaryotic (InterPro:IPR008580); BEST Arabidopsis thaliana protein match is: Plant protein of unknown function (DUF247) (TAIR:AT5G11290.1); Has 1967 Blast hits to 1844 proteins in 18…
SapurV1A.0445s0050	2.56494	8.12511e-06							'17.5.2'	'hormone metabolism.ethylene.signal transduction'	'(gnl|cdd|66792 : 307.0) no description available & (at4g31980 : 246.0) unknown protein; CONTAINS InterPro DOMAIN/s: Protein of unknown function DUF247, plant (InterPro:IPR004158), Protein of unknown function DUF862, eukaryotic (InterPro:IPR008580); BEST Arabidopsis thaliana protein match is: Plant protein of unknown function (DUF247) (TAIR:AT5G11290.1); Has 1967 Blast hits to 1844 proteins in 18…
SapurV1A.0471s0080	7.82105	1.64729e-20	5.55684	2.81586e-05	6.8703	1.71481e-16	4.94542	9.08014e-07	'17.5.2'	'hormone metabolism.ethylene.signal transduction'	'(at4g34410 : 117.0) encodes a member of the ERF (ethylene response factor) subfamily B-3 of ERF/AP2 transcription factor family. The protein contains one AP2 domain. There are 18 members in this subfamily including ATERF-1, ATERF-2, AND ATERF-5.; redox responsive transcription factor 1 (RRTF1); CONTAINS InterPro DOMAIN/s: DNA-binding, integrase-type (InterPro:IPR016177), Pathogenesis-related tra…
SapurV1A.0627s0010	7.58482	1.52018e-32	5.04738	3.13702e-06	7.19671	2.51132e-17	5.67508	8.06855e-08	'17.5.2'	'hormone metabolism.ethylene.signal transduction'	'(at4g34410 : 119.0) encodes a member of the ERF (ethylene response factor) subfamily B-3 of ERF/AP2 transcription factor family. The protein contains one AP2 domain. There are 18 members in this subfamily including ATERF-1, ATERF-2, AND ATERF-5.; redox responsive transcription factor 1 (RRTF1); CONTAINS InterPro DOMAIN/s: DNA-binding, integrase-type (InterPro:IPR016177), Pathogenesis-related tra…
SapurV1A.0643s0230	14.8135	2.12095e-94	9.22503	7.49041e-22	9.8181	3.73342e-42	7.06031	1.39623e-22	'17.5.2'	'hormone metabolism.ethylene.signal transduction'	'(at4g34410 : 114.0) encodes a member of the ERF (ethylene response factor) subfamily B-3 of ERF/AP2 transcription factor family. The protein contains one AP2 domain. There are 18 members in this subfamily including ATERF-1, ATERF-2, AND ATERF-5.; redox responsive transcription factor 1 (RRTF1); CONTAINS InterPro DOMAIN/s: DNA-binding, integrase-type (InterPro:IPR016177), Pathogenesis-related tra…
SapurV1A.0886s0020					4.54775	1.36126e-06			'17.5.2'	'hormone metabolism.ethylene.signal transduction'	'(at4g17500 : 211.0) Encodes a member of the ERF (ethylene response factor) subfamily B-3 of ERF/AP2 transcription factor family (ATERF-1). The protein contains one AP2 domain. There are 18 members in this subfamily including ATERF-1, ATERF-2, AND ATERF-5.; ethylene responsive element binding factor 1 (ERF-1); CONTAINS InterPro DOMAIN/s: DNA-binding, integrase-type (InterPro:IPR016177), Pathogene…
SapurV1A.1065s0030	3.32185	3.77303e-116	3.11998	3.62104e-44	4.6923	4.92113e-34	4.09277	1.47687e-63	'17.5.2'	'hormone metabolism.ethylene.signal transduction'	'(at5g51190 : 162.0) encodes a member of the ERF (ethylene response factor) subfamily B-3 of ERF/AP2 transcription factor family. The protein contains one AP2 domain. There are 18 members in this subfamily including ATERF-1, ATERF-2, AND ATERF-5.; Integrase-type DNA-binding superfamily protein; CONTAINS InterPro DOMAIN/s: DNA-binding, integrase-type (InterPro:IPR016177), Pathogenesis-related tran…
SapurV1A.1153s0050					4.02926	4.136e-11			'17.5.2'	'hormone metabolism.ethylene.signal transduction'	'(at4g17500 : 217.0) Encodes a member of the ERF (ethylene response factor) subfamily B-3 of ERF/AP2 transcription factor family (ATERF-1). The protein contains one AP2 domain. There are 18 members in this subfamily including ATERF-1, ATERF-2, AND ATERF-5.; ethylene responsive element binding factor 1 (ERF-1); CONTAINS InterPro DOMAIN/s: DNA-binding, integrase-type (InterPro:IPR016177), Pathogene…
SapurV1A.1153s0060	6.36182	7.31281e-187	4.86486	1.3181e-67	8.88265	3.83431e-67	5.6231	5.11644e-58	'17.5.2'	'hormone metabolism.ethylene.signal transduction'	'(at5g47230 : 152.0) encodes a member of the ERF (ethylene response factor) subfamily B-3 of ERF/AP2 transcription factor family (ATERF-5). The protein contains one AP2 domain. There are 18 members in this subfamily including ATERF-1, ATERF-2, AND ATERF-5.; ethylene responsive element binding factor 5 (ERF5); CONTAINS InterPro DOMAIN/s: DNA-binding, integrase-type (InterPro:IPR016177), Pathogenes…
SapurV1A.1425s0060	6.33348	1.54591e-111	4.78964	4.6568e-42	9.58174	1.14056e-37	5.54075	1.80932e-50	'17.5.2'	'hormone metabolism.ethylene.signal transduction'	'(at5g47230 : 151.0) encodes a member of the ERF (ethylene response factor) subfamily B-3 of ERF/AP2 transcription factor family (ATERF-5). The protein contains one AP2 domain. There are 18 members in this subfamily including ATERF-1, ATERF-2, AND ATERF-5.; ethylene responsive element binding factor 5 (ERF5); CONTAINS InterPro DOMAIN/s: DNA-binding, integrase-type (InterPro:IPR016177), Pathogenes…
SapurV1A.1597s0020	4.86012	4.36078e-05							'17.5.2'	'hormone metabolism.ethylene.signal transduction'	'(gnl|cdd|66792 : 321.0) no description available & (at3g50160 : 214.0) Plant protein of unknown function (DUF247); CONTAINS InterPro DOMAIN/s: Protein of unknown function DUF247, plant (InterPro:IPR004158); BEST Arabidopsis thaliana protein match is: Plant protein of unknown function (DUF247) (TAIR:AT3G50150.1); Has 1156 Blast hits to 1033 proteins in 18 species: Archae - 0; Bacteria - 0; Metazo…
SapurV1A.1597s0040	3.14858	6.76264e-05							'17.5.2'	'hormone metabolism.ethylene.signal transduction'	'(gnl|cdd|66792 : 353.0) no description available & (at3g50160 : 230.0) Plant protein of unknown function (DUF247); CONTAINS InterPro DOMAIN/s: Protein of unknown function DUF247, plant (InterPro:IPR004158); BEST Arabidopsis thaliana protein match is: Plant protein of unknown function (DUF247) (TAIR:AT3G50150.1); Has 1156 Blast hits to 1033 proteins in 18 species: Archae - 0; Bacteria - 0; Metazo…
SapurV1A.2062s0030	3.05081	3.07888e-13	2.98027	3.19439e-10	2.9287	2.31698e-11	2.90643	1.39445e-08	'17.5.2'	'hormone metabolism.ethylene.signal transduction'	'(gnl|cdd|47695 : 105.0) no description available & (at5g44210 : 96.7) encodes a member of the ERF (ethylene response factor) subfamily B-1 of ERF/AP2 transcription factor family (ATERF-9). The protein contains one AP2 domain. There are 15 members in this subfamily including ATERF-3, ATERF-4, ATERF-7, and leafy petiole.; erf domain protein 9 (ERF9); FUNCTIONS IN: transcription repressor activity,…
SapurV1A.2502s0010	4.06644	3.89711e-06							'17.5.2'	'hormone metabolism.ethylene.signal transduction'	'(gnl|cdd|66792 : 320.0) no description available & (at4g31980 : 262.0) unknown protein; CONTAINS InterPro DOMAIN/s: Protein of unknown function DUF247, plant (InterPro:IPR004158), Protein of unknown function DUF862, eukaryotic (InterPro:IPR008580); BEST Arabidopsis thaliana protein match is: Plant protein of unknown function (DUF247) (TAIR:AT5G11290.1); Has 1967 Blast hits to 1844 proteins in 18…
SapurV1A.2778s0010	15.2627	1.72834e-68	9.35596	1.52121e-16	9.29916	9.68863e-38	6.59874	2.37893e-17	'17.5.2'	'hormone metabolism.ethylene.signal transduction'	'(at4g34410 : 114.0) encodes a member of the ERF (ethylene response factor) subfamily B-3 of ERF/AP2 transcription factor family. The protein contains one AP2 domain. There are 18 members in this subfamily including ATERF-1, ATERF-2, AND ATERF-5.; redox responsive transcription factor 1 (RRTF1); CONTAINS InterPro DOMAIN/s: DNA-binding, integrase-type (InterPro:IPR016177), Pathogenesis-related tra…
SapurV1A.3143s0020					3.33093	1.52392e-07			'17.5.2'	'hormone metabolism.ethylene.signal transduction'	'(gnl|cdd|47695 : 112.0) no description available & (at5g44210 : 94.0) encodes a member of the ERF (ethylene response factor) subfamily B-1 of ERF/AP2 transcription factor family (ATERF-9). The protein contains one AP2 domain. There are 15 members in this subfamily including ATERF-3, ATERF-4, ATERF-7, and leafy petiole.; erf domain protein 9 (ERF9); FUNCTIONS IN: transcription repressor activity,…
SapurV1A.0088s0440	2.23063	5.08868e-21							'17.5.3'	'hormone metabolism.ethylene.induced-regulated-responsive-activated'	'(at3g62550 : 163.0) Adenine nucleotide alpha hydrolases-like superfamily protein; FUNCTIONS IN: molecular_function unknown; INVOLVED IN: response to stress; LOCATED IN: vacuole; EXPRESSED IN: 21 plant structures; EXPRESSED DURING: 13 growth stages; CONTAINS InterPro DOMAIN/s: UspA (InterPro:IPR006016), Rossmann-like alpha/beta/alpha sandwich fold (InterPro:IPR014729), Universal stress protein A …
SapurV1A.0641s0020	-2.31479	2.69765e-39			3.3661	3.05973e-13			'17.5.3'	'hormone metabolism.ethylene.induced-regulated-responsive-activated'	'(at2g23620 : 111.0) Encodes a protein shown to have carboxylesterase activity, methyl salicylate esterase activity, methyl jasmonate esterase activity, and methyl IAA esterase activity in vitro. MES1 appears to be involved in MeSA hydrolysis in planta. Expression of MES1 can restore systemic acquired resistance in SAR-deficient tobacco plants. This protein does not act on MeGA4, or MEGA9 in vitr…
SapurV1A.0742s0150					3.10794	1.16162e-21	2.42608	2.39888e-11	'17.5.3'	'hormone metabolism.ethylene.induced-regulated-responsive-activated'	'(at4g20880 : 95.9) ethylene-responsive nuclear protein / ethylene-regulated nuclear protein (ERT2); BEST Arabidopsis thaliana protein match is: ethylene-responsive nuclear protein -related (TAIR:AT5G44350.1); Has 2205 Blast hits to 1471 proteins in 187 species: Archae - 2; Bacteria - 107; Metazoa - 617; Fungi - 120; Plants - 79; Viruses - 12; Other Eukaryotes - 1268 (source: NCBI BLink). & (reli…
SapurV1A.1912s0020					4.55462	0.00313635			'17.5.3'	'hormone metabolism.ethylene.induced-regulated-responsive-activated'	'(at4g20880 : 81.3) ethylene-responsive nuclear protein / ethylene-regulated nuclear protein (ERT2); BEST Arabidopsis thaliana protein match is: ethylene-responsive nuclear protein -related (TAIR:AT5G44350.1); Has 2205 Blast hits to 1471 proteins in 187 species: Archae - 2; Bacteria - 107; Metazoa - 617; Fungi - 120; Plants - 79; Viruses - 12; Other Eukaryotes - 1268 (source: NCBI BLink). & (reli…
SapurV1A.2118s0050					5.07628	0.00484947			'17.5.3'	'hormone metabolism.ethylene.induced-regulated-responsive-activated'	'(at4g20880 : 81.6) ethylene-responsive nuclear protein / ethylene-regulated nuclear protein (ERT2); BEST Arabidopsis thaliana protein match is: ethylene-responsive nuclear protein -related (TAIR:AT5G44350.1); Has 2205 Blast hits to 1471 proteins in 187 species: Archae - 2; Bacteria - 107; Metazoa - 617; Fungi - 120; Plants - 79; Viruses - 12; Other Eukaryotes - 1268 (source: NCBI BLink). & (reli…
SapurV1A.0188s0320	-3.91711	4.62783e-27							'17.7.1.10'	hormone metabolism.jasmonate.synthesis-degradation.jasmonate-O-methyltransferase'	'(gnl|cdd|86349 : 397.0) no description available & (at1g19640 : 383.0) Encodes a S-adenosyl-L-methionine:jasmonic acid carboxyl methyltransferase that catalyzes the formation of methyljasmonate from jasmonic acid. Its expression is induced in response to wounding or methyljasmonate treatment.; jasmonic acid carboxyl methyltransferase (JMT); CONTAINS InterPro DOMAIN/s: SAM dependent carboxyl meth…
SapurV1A.0092s0440	2.12935	4.37436e-44							'17.7.1.2'	'hormone metabolism.jasmonate.synthesis-degradation.lipoxygenase'	'(at1g55020 : 1226.0) lipoxygenase, a defense gene conferring resistance Xanthomonas campestris; lipoxygenase 1 (LOX1); CONTAINS InterPro DOMAIN/s: Lipoxygenase, iron binding site (InterPro:IPR020833), Lipoxygenase, C-terminal (InterPro:IPR013819), Lipoxygenase, LH2 (InterPro:IPR001024), Lipase/lipooxygenase, PLAT/LH2 (InterPro:IPR008976), Lipoxygenase, conserved site (InterPro:IPR020834), Lipoxy…
SapurV1A.0963s0060	-3.72209	1.16357e-165							'17.7.1.3'	'hormone metabolism.jasmonate.synthesis-degradation.allene oxidase synthase'	'(at5g42650 : 663.0) Encodes a member of the cytochrome p450 CYP74 gene family that functions as an allene oxide synthase. This enzyme catalyzes dehydration of the hydroperoxide to an unstable allene oxide in the JA biosynthetic pathway. It shows a dual catalytic activity, the major one being a 13-AOS but also expressing a 9-AOS activity.; allene oxide synthase (AOS); FUNCTIONS IN: hydro-lyase ac…
SapurV1A.0726s0180					2.29341	1.14103e-06			'17.7.1.4'	'hormone metabolism.jasmonate.synthesis-degradation.allene oxidase cyclase'	'(gnl|cdd|87067 : 312.0) no description available & (at3g25780 : 247.0) Encodes allene oxide cyclase, one of the enzymes involved in jasmonic acid biosynthesis. One of four genes in Arabidopsis that encode this enzyme. mRNA expression is upregulated in senescing leaves. Note: Nomenclature for Arabidopsis allene oxide cyclase 3 (AOC3, AT3G25780) gene is based on Stenzel et al. 2003 Plant Molecular…
SapurV1A.5616s0010					2.42655	2.01147e-11			'17.7.1.4'	'hormone metabolism.jasmonate.synthesis-degradation.allene oxidase cyclase'	'(gnl|cdd|87067 : 312.0) no description available & (at3g25780 : 247.0) Encodes allene oxide cyclase, one of the enzymes involved in jasmonic acid biosynthesis. One of four genes in Arabidopsis that encode this enzyme. mRNA expression is upregulated in senescing leaves. Note: Nomenclature for Arabidopsis allene oxide cyclase 3 (AOC3, AT3G25780) gene is based on Stenzel et al. 2003 Plant Molecular…
SapurV1A.0002s1190	-2.2058	1.16343e-61			2.20313	3.13709e-18			'17.7.2'	'hormone metabolism.jasmonate.signal transduction'	'(at1g19180 : 97.8) JAZ1 is a nuclear-localized protein involved in jasmonate signaling. JAZ1 transcript levels rise in response to a jasmonate stimulus. JAZ1 can interact with the COI1 F-box subunit of an SCF E3 ubiquitin ligase in a yeast-two-hybrid assay only in the presence of jasmonate-isoleucine (JA-ILE) or coronatine. Application of jasmonate methyl ester to Arabidopsis roots reduces the l…
SapurV1A.0521s0100	-2.42073	4.67117e-96							'17.7.2'	'hormone metabolism.jasmonate.signal transduction'	'(at1g19180 : 150.0) JAZ1 is a nuclear-localized protein involved in jasmonate signaling. JAZ1 transcript levels rise in response to a jasmonate stimulus. JAZ1 can interact with the COI1 F-box subunit of an SCF E3 ubiquitin ligase in a yeast-two-hybrid assay only in the presence of jasmonate-isoleucine (JA-ILE) or coronatine. Application of jasmonate methyl ester to Arabidopsis roots reduces the …
SapurV1A.0941s0030	-2.32173	3.80867e-99							'17.7.3'	'hormone metabolism.jasmonate.induced-regulated-responsive-activated'	'(at1g19715 : 90.9) Mannose-binding lectin superfamily protein; FUNCTIONS IN: molecular_function unknown; INVOLVED IN: biological_process unknown; LOCATED IN: cellular_component unknown; EXPRESSED IN: 22 plant structures; EXPRESSED DURING: 13 growth stages; CONTAINS InterPro DOMAIN/s: Mannose-binding lectin (InterPro:IPR001229); BEST Arabidopsis thaliana protein match is: Mannose-binding lectin s…
