# Supplementary material for: Transcriptome Analysis Reveals Complex Defensive Mechanisms in Salt-Tolerant and Salt-Sensitive Shrub Willow Genotypes under Salinity Stress
Source: Int J Genomics. 2020 Jul 27;2020:6870157. doi: 10.1155/2020/6870157 (PMC7407064; doi:10.1155/2020/6870157)
Supplement: Supplementary 6 — Table S6: DEGs involved in antioxidant system under salinity stress. [file 6870157.f6.xlsx]

## Sheet: Sheet1
Table S6. DEGs involved in antioxidant system under salinity stress.
	JW9-6 0 h vs. 2 h		JW9-6 0 h vs. 12 h		JW2372 0 h vs. 2 h		JW2372 0 h vs. 12 h
Gene ID	Fold change	q-value	Fold change	q-value	Fold change	q-value	Fold change	q-value	DESCRIPTION
SapurV1A.0327s0150					2.12648	5.03673e-08			peroxidase
SapurV1A.0327s0160					3.00423	8.10654e-05			peroxidase
SapurV1A.0065s0170	3.14347	1.50791e-24	4.00742	2.16874e-11					peroxidase
SapurV1A.2856s0010	2.6464	2.74148e-11	3.03677	3.83172e-09					peroxidase
SapurV1A.0012s0920	4.56035	0.000683828							peroxidase
SapurV1A.0314s0100	2.65951	5.11766e-05							peroxidase
SapurV1A.0428s0120	-2.08814	2.09578e-13							peroxidase
SapurV1A.0065s0190	6.44563	1.01261e-11							peroxidase
SapurV1A.0617s0050			2.98064	6.42012e-07			2.41406	1.66989e-09	glutathione S-transferase
SapurV1A.0047s0130					2.83773	0.00216561			glutathione S-transferase
SapurV1A.0155s0140					4.09351	7.23618e-05			glutathione S-transferase
SapurV1A.0021s0210	3.77702	2.23017e-55	4.071	1.10358e-20					glutathione S-transferase
SapurV1A.0021s0220	2.58873	1.07716e-07	3.27176	4.62249e-09					glutathione S-transferase
SapurV1A.0096s0170			3.23447	1.87488e-12					glutathione S-transferase
SapurV1A.0096s0180	8.65721	3.05432e-09	20.7624	9.16827e-06					glutathione S-transferase
SapurV1A.0096s0190			3.23447	1.87488e-12					glutathione S-transferase
SapurV1A.0096s0210	8.65721	3.05432e-09	20.7624	9.16827e-06					glutathione S-transferase
SapurV1A.0427s0130	5.30439	1.1684e-37	3.82048	7.67194e-12					glutathione S-transferase
SapurV1A.0427s0160	5.56176	4.17435e-13	4.169	1.97418e-09					glutathione S-transferase
SapurV1A.1726s0030	4.69277	1.69836e-23	4.23146	3.31081e-14					glutathione S-transferase
SapurV1A.1758s0020	3.58602	7.8265e-11	5.91796	2.0227e-10					glutathione S-transferase
SapurV1A.0215s0270	4.16669	2.15667e-07							glutathione S-transferase
SapurV1A.0869s0040	-3.00255	3.64039e-140							glutathione S-transferase
