# Supplementary material for: Transcriptome Analysis Reveals Complex Defensive Mechanisms in Salt-Tolerant and Salt-Sensitive Shrub Willow Genotypes under Salinity Stress
Source: Int J Genomics. 2020 Jul 27;2020:6870157. doi: 10.1155/2020/6870157 (PMC7407064; doi:10.1155/2020/6870157)
Supplement: Supplementary 7 — Table S7: DEGs encoding heat shock proteins under salinity stress. [file 6870157.f7.xlsx]

## Sheet: Sheet1
Table S7. DEGs encoding heat shock proteins under salinity stress.
	JW9-6 0 h vs. 2 h		JW9-6 0 h vs. 12 h		JW2372 0 h vs. 2 h		JW2372 0 h vs. 12 h
Gene ID	Fold change	q-value	Fold change	q-value	Fold change	q-value	Fold change	q-value	HSP
SapurV1A.0077s0350					3.19424	6.82459e-05	2.33487	3.32109e-10	HSP20
SapurV1A.0080s0080					3.07356	2.16445e-07	2.12567	2.76363e-32	HSP20
SapurV1A.0093s0320					4.95064	4.20973e-07	2.72581	1.12228e-05	HSP20
SapurV1A.0105s0050					4.26847	0.000358948	2.89027	1.19074e-05	HSP20
SapurV1A.0219s0350	2.92242	0.000239481			3.5342	4.73231e-12	2.49239	1.05819e-14	HSP20
SapurV1A.0415s0130					2.8791	0.000991488	2.21211	1.77006e-17	HSP20
SapurV1A.0415s0140					2.8791	0.000991488	2.21211	1.77006e-17	HSP20
SapurV1A.0755s0010	3.6277	1.38865e-09			3.96385	0.000533811	2.6462	3.30846e-09	HSP20
SapurV1A.1400s0020					3.76841	2.22296e-10	2.41521	1.32244e-54	HSP20
SapurV1A.1408s0050	3.13711	0.000230904			4.26904	5.06356e-07	2.65699	5.80497e-06	HSP20
SapurV1A.1408s0060	3.13711	0.000230904			4.26904	5.06356e-07	2.65699	5.80497e-06	HSP20
SapurV1A.1408s0090	3.13711	0.000230904			4.26904	5.06356e-07	2.65699	5.80497e-06	HSP20
SapurV1A.0128s0420					2.72017	0.000129675			HSP20
SapurV1A.0214s0010					3.05966	0.000243908			HSP20
SapurV1A.0262s0320					4.74538	4.50649e-06			HSP20
SapurV1A.0325s0260					2.58407	1.96782e-08			HSP20
SapurV1A.0391s0190					3.62989	0.00031581			HSP20
SapurV1A.0391s0270					3.23541	0.00520304			HSP20
SapurV1A.0393s0170					2.30721	2.05892e-10			HSP20
SapurV1A.0709s0020					3.05966	0.000243908			HSP20
SapurV1A.1408s0070	4.10067	2.79114e-08			4.36531	5.74214e-10			HSP20
SapurV1A.2789s0010					2.59003	3.55448e-08			HSP20
SapurV1A.0025s0230	2.95617	2.82678e-56			3.18503	3.05973e-13	2.61586	4.24928e-11	HSP40
SapurV1A.0032s0530					2.45656	3.8844e-29	2.15286	3.1396e-54	HSP40
SapurV1A.0117s0170	2.44835	3.73547e-10	3.21502	7.37804e-18	3.26006	8.57002e-06	8.67837	7.49224e-12	HSP40
SapurV1A.0025s0220	3.01827	5.76855e-05			4.90994	0.00302429			HSP40
SapurV1A.1262s0010					2.2666	1.51669e-08			HSP40
SapurV1A.0240s0140	6.04703	6.4456e-84	4.18427	1.96566e-15					HSP40
SapurV1A.0384s0020			2.39471	1.58124e-27					HSP40
SapurV1A.0514s0150	3.02623	9.35843e-15	2.73852	2.76832e-09					HSP40
SapurV1A.0351s0050	2.47575	1.358e-30							HSP40
SapurV1A.1293s0020	6.8065	3.4396e-11	4.8539	0.000177749					HSP60
SapurV1A.0806s0170					3.59715	2.45404e-09	3.36029	2.62041e-11	HSP70
SapurV1A.0806s0180					3.58859	1.0435e-08	2.64076	1.69442e-22	HSP70
SapurV1A.1683s0110					2.73371	2.76051e-34	2.25012	1.05047e-79	HSP70
SapurV1A.1739s0010					2.72502	7.62833e-34	2.2432	2.55318e-76	HSP70
SapurV1A.0392s0260					2.38249	2.4925e-16	2.08023	1.99064e-68	HPS90
SapurV1A.0985s0110	2.12938	4.97441e-11			2.30334	4.06882e-22	2.18874	4.38751e-58	HPS90
SapurV1A.1218s0130					2.35175	4.63963e-19	2.07648	7.39421e-61	HPS90
