# Supplementary material for: Transcriptome Analysis Reveals Complex Defensive Mechanisms in Salt-Tolerant and Salt-Sensitive Shrub Willow Genotypes under Salinity Stress
Source: Int J Genomics. 2020 Jul 27;2020:6870157. doi: 10.1155/2020/6870157 (PMC7407064; doi:10.1155/2020/6870157)
Supplement: Supplementary 8 — Table S8: DEGs encoding transcription factors under salinity stress. [file 6870157.f8.xlsx]

## Sheet: Sheet1
Table S8. DEGs encoding transcription factors under salinity stress.
	JW9-6 0 h vs. 2 h		JW9-6 0 h vs. 12 h		JW2372 0 h vs. 2 h		JW2372 0 h vs. 12 h
Gene ID	Fold change	q-value	Fold change	q-value	Fold change	q-value	Fold change	q-value	Transcription factor family
SapurV1A.0185s0100	2.86331	8.31123e-09							ZF-HD
SapurV1A.0188s0520	2.89576	1.21168e-15							ZF-HD
SapurV1A.0277s0090	3.33392	2.44188e-32							ZF-HD
SapurV1A.1464s0040	2.44709	2.68614e-26							ZF-HD
SapurV1A.0013s0590	2.30532	4.69418e-66	2.24887	4.41223e-27			2.27485	1.31418e-37	WRKY
SapurV1A.0067s0400							2.45191	2.92054e-09	WRKY
SapurV1A.0356s0010			2.07338	2.16022e-31			2.49178	6.11868e-16	WRKY
SapurV1A.0466s0170			2.60856	4.26555e-06			2.87573	4.06964e-08	WRKY
SapurV1A.0594s0120			2.30955	5.91827e-14			3.06075	6.58108e-18	WRKY
SapurV1A.0914s0120							2.48252	1.17026e-14	WRKY
SapurV1A.2295s0010							2.20672	1.87633e-12	WRKY
SapurV1A.0099s0300	2.47615	7.47119e-13			2.48174	1.22965e-05			WRKY
SapurV1A.0153s0580					2.44981	3.1285e-13			WRKY
SapurV1A.0184s0040			2.22335	7.33798e-41					WRKY
SapurV1A.0237s0250	2.40486	5.56943e-24	2.40987	8.09628e-12					WRKY
SapurV1A.0318s0110			3.02859	1.77094e-09					WRKY
SapurV1A.0372s0180			2.80954	1.69268e-20					WRKY
SapurV1A.0180s0110	-2.72261	6.76437e-08							WRKY
SapurV1A.0033s0300	2.6806	3.37146e-10							SBP
SapurV1A.0127s0020			2.87344	2.21831e-22	2.34288	9.07328e-16	2.97124	2.1477e-21	NAC
SapurV1A.0321s0370	3.15146	1.34949e-123	2.59609	1.15215e-40			2.20475	9.78957e-46	NAC
SapurV1A.0867s0160							5.05886	3.38729e-10	NAC
SapurV1A.1058s0080							2.55596	3.39985e-08	NAC
SapurV1A.1196s0040							4.95028	2.7277e-15	NAC
SapurV1A.2115s0010							2.46875	5.55849e-06	NAC
SapurV1A.0450s0140	2.1282	9.41843e-16	2.24298	1.44961e-14					NAC
SapurV1A.0162s0450	3.26646	1.48117e-13							NAC
SapurV1A.0321s0340	2.60746	4.79675e-112							NAC
SapurV1A.0321s0350	2.60746	4.79675e-112							NAC
SapurV1A.0321s0360	2.60746	4.79675e-112							NAC
SapurV1A.0586s0180	2.24499	1.00424e-29							NAC
SapurV1A.0685s0030	2.08097	2.84936e-61							NAC
SapurV1A.0685s0040	2.08097	2.84936e-61							NAC
SapurV1A.0768s0010	2.99696	1.72905e-12	2.49066	2.07489e-06	2.87582	2.34954e-05	3.79729	4.11484e-16	NAC
SapurV1A.0801s0090							2.74776	1.02845e-05	NAC
SapurV1A.0080s0480	3.4659	1.84696e-37	4.51453	1.71974e-31					NAC
SapurV1A.0218s0020			2.15983	2.78533e-33					NAC
SapurV1A.0311s0230			2.24357	6.56469e-30					NAC
SapurV1A.0586s0190	3.49417	1.98005e-17					2.49386	9.26392e-10	NAC
SapurV1A.1374s0010	2.30187	5.52918e-36							NAC
SapurV1A.2735s0030	2.13244	8.38704e-39							NAC
SapurV1A.0048s0160					7.72035	0.00443599			MYB
SapurV1A.0048s0170	4.82165	0.00110181							MYB
SapurV1A.0263s0410	4.74366	6.11321e-06							MYB
SapurV1A.0006s0790	-2.85023	1.47422e-08			3.58895	9.43097e-07			MYB
SapurV1A.0078s0260					3.06779	0.00971124			MYB
SapurV1A.0130s0360	3.21238	1.92246e-05							MYB
SapurV1A.0263s0400	3.63181	9.02173e-08							MYB
SapurV1A.0930s0010	3.86294	6.39183e-05							MYB
SapurV1A.1968s0080	3.43148	0.000298768							MYB
SapurV1A.0035s0030	-2.10766	3.38037e-76							MYB
SapurV1A.0094s0010	-2.10766	3.38037e-76							MYB
SapurV1A.1016s0030	-2.6316	1.07978e-33							MYB
SapurV1A.0450s0110					4.87611	0.000920901			MYB
SapurV1A.1671s0040					8.56558	0.0037575			MYB
SapurV1A.3377s0010					-2.37919	0.00138919			MYB
SapurV1A.0168s0400					2.8689	0.00355991			MADS
SapurV1A.1717s0010	3.69134	1.73362e-12	2.96075	2.54715e-06					MADS
SapurV1A.1446s0020	4.49401	0.000591791							MADS
SapurV1A.5743s0010	6.54752	0.000173198							MADS
SapurV1A.0851s0010	3.36508	1.46305e-19	2.50478	6.30474e-06					LBD
SapurV1A.0101s0250	5.02485	2.51716e-32							LBD
SapurV1A.0315s0090	3.90868	6.02711e-39							LBD
SapurV1A.0350s0180					12.5695	0.00127479			HSF
SapurV1A.0162s0050							3.49585	1.29347e-06	HB-other
SapurV1A.0423s0170					3.23995	0.00286369			HB-other
SapurV1A.0406s0010	3.50714	3.98786e-05							HB-other
SapurV1A.0718s0010	10.2025	5.62826e-05							HB-other
SapurV1A.0611s0190	2.26109	6.50819e-16							GRF
SapurV1A.0362s0380	4.60802	0.000282475							GRAS
SapurV1A.0041s0200					2.65017	0.0107654	3.00716	4.79716e-06	GRAS
SapurV1A.1081s0090	2.42255	2.24362e-17							GRAS
SapurV1A.0430s0060	2.60032	2.27522e-06							GRAS
SapurV1A.0033s0350					5.40541	9.67148e-05			GATA
SapurV1A.0107s0060	3.71776	4.56441e-65	2.44847	2.09765e-16					GATA
SapurV1A.0921s0120	2.91557	6.49771e-05							FAR1
SapurV1A.0006s0850	-2.27774	6.05661e-22							ERF
SapurV1A.0032s0470					3.59024	6.41393e-06	4.53258	1.64918e-07	ERF
SapurV1A.0059s0640	2.45521	1.50795e-52	2.64444	3.76328e-49	4.02551	3.72615e-31	3.05048	6.29022e-37	ERF
SapurV1A.0107s0450					4.87673	5.68519e-09			ERF
SapurV1A.0118s0170	3.51702	2.47142e-160	2.86772	2.82538e-45	3.06494	4.30329e-18	2.33704	1.64141e-14	ERF
SapurV1A.0207s0200	3.56643	1.13486e-125	2.41827	9.7774e-31	2.23558	0.000151318	2.45719	1.12955e-12	ERF
SapurV1A.0471s0080	7.82105	1.64729e-20	5.55684	2.81586e-05	6.8703	1.71481e-16	4.94542	9.08014e-07	ERF
SapurV1A.0627s0010	7.58482	1.52018e-32	5.04738	3.13702e-06	7.19671	2.51132e-17	5.67508	8.06855e-08	ERF
SapurV1A.0643s0230	14.8135	2.12095e-94	9.22503	7.49041e-22	9.8181	3.73342e-42	7.06031	1.39623e-22	ERF
SapurV1A.0886s0020					4.54775	1.36126e-06			ERF
SapurV1A.1065s0030	3.32185	3.77303e-116	3.11998	3.62104e-44	4.6923	4.92113e-34	4.09277	1.47687e-63	ERF
SapurV1A.1153s0050					4.02926	4.136e-11			ERF
SapurV1A.1153s0060	6.36182	7.31281e-187	4.86486	1.3181e-67	8.88265	3.83431e-67	5.6231	5.11644e-58	ERF
SapurV1A.1425s0060	6.33348	1.54591e-111	4.78964	4.6568e-42	9.58174	1.14056e-37	5.54075	1.80932e-50	ERF
SapurV1A.2062s0030	3.05081	3.07888e-13	2.98027	3.19439e-10	2.9287	2.31698e-11	2.90643	1.39445e-08	ERF
SapurV1A.2778s0010	15.2627	1.72834e-68	9.35596	1.52121e-16	9.29916	9.68863e-38	6.59874	2.37893e-17	ERF
SapurV1A.3143s0020					3.33093	1.52392e-07			ERF
SapurV1A.0057s0300	5.38607	6.27023e-105	4.8448	1.58998e-27	9.13339	4.34539e-57	5.43157	1.2013e-28	ERF
SapurV1A.0068s0560	11.6198	2.11959e-10	10.3721	4.24011e-05	8.25767	4.05199e-10	10.9098	3.43898e-12	ERF
SapurV1A.0282s0070	10.7153	1.64105e-10	11.4607	1.53757e-07	13.6574	5.74214e-10	14.3854	4.7148e-12	ERF
SapurV1A.0373s0040	9.13813	2.10616e-178	7.20789	1.65438e-48	7.95437	2.51168e-40	5.74938	7.5781e-09	ERF
SapurV1A.0400s0160	4.55136	1.62198e-13			4.2519	2.07931e-11	4.47316	1.56178e-13	ERF
SapurV1A.0521s0050	6.05105	2.9956e-141	5.08239	1.13268e-31	7.05159	1.48717e-46	4.14004	3.26761e-18	ERF
SapurV1A.2229s0010	9.89161	1.01067e-212	7.34335	5.70156e-46	8.45361	3.21369e-34	6.4359	1.68759e-09	ERF
SapurV1A.0400s0170					17.6011	8.10654e-05			ERF
SapurV1A.0494s0080					3.09955	1.25414e-12			ERF
SapurV1A.0045s0710	9.15659	0.000759676							ERF
SapurV1A.0144s0020	-2.16306	1.06009e-29							ERF
SapurV1A.0003s1030	-2.30517	3.47543e-06							ERF
SapurV1A.0370s0130							-2.65458	1.90254e-13	ERF
SapurV1A.2848s0020							-2.66867	8.22208e-08	ERF
SapurV1A.0520s0090					6.24545	0.000305864			Dof
SapurV1A.0256s0150	2.80504	0.000276282							Dof
SapurV1A.0256s0160	2.80504	0.000276282							Dof
SapurV1A.0043s0480	2.66601	3.4141e-06							CPP
SapurV1A.0191s0340					8.28955	0.00488359			bZIP
SapurV1A.0374s0070	4.04947	1.68343e-06							bZIP
SapurV1A.0196s0420	3.31584	1.07957e-76	2.42123	1.23643e-08			2.90045	3.46452e-13	bHLH
SapurV1A.0003s0670	-2.50453	1.27386e-72							bHLH
SapurV1A.1001s0020	2.98814	1.35538e-16			4.72214	1.95162e-16	4.23751	3.25825e-12	B3
SapurV1A.3302s0010	3.30211	3.82515e-20			4.59883	4.62894e-12	4.1794	1.78375e-09	B3
SapurV1A.1603s0090	2.16603	2.92471e-22							AP2
